# Supplementary material for: Zwitterionic Modification of PSMA Ligands Reduces Off-Target Binding and Tissue Retention
Source: J Med Chem. 2026 Mar 13;69(6):7364–76. doi: 10.1021/acs.jmedchem.5c03849 (PMC13036764; doi:10.1021/acs.jmedchem.5c03849)
Supplement: Supplementary file 2 [file jm5c03849_si_002.csv]

Compound	SMILES	rhPSMA IC50 (nM)	logD7.4	rel. HSA binding (%)	tR (HPLC)
Cy5-617 (8)	O=C(N[C@@H](CCC(O)=O)C(O)=O)N[C@@H](CCCCNC([C@@H](CC1=CC=C(C=CC=C2)C2=C1)NC([C@@H](CC3)CC[C@H]3CNC(CCCCCN(C4=C(C/5(C)C)C=C(C=C4)S(=O)([O-])=O)C5=C\C=C\C=C\C(C6(C)C)=[N+](C)C(C=C7)=C6C=C7S(=O)([O-])=O)=O)=O)=O)C(O)=O	4.09 ñ 2.96	?1.16 ñ 0.02	60.3 ñ 2.6	20.1 min
Cy5-ZW-617 (9)	O=C(N[C@H](CCC(O)=O)C(O)=O)N[C@H](CCCCNC([C@H](CC1=CC=C(C=CC=C2)C2=C1)NC(C(CC3)CC[C@@H]3CNC([C@H](NC(CCCCCN(C4=C(C/5(C)C)C=C(C=C4)S(=O)([O-])=O)C5=C\C=C\C=C\C(C6(C)C)=[N+](C)C(C=C7)=C6C=C7S(=O)([O-])=O)=O)CCN8C=C(C[N+](C)(CCC[S-](=O)(=O)=O)C)N=N8)=O)=O)=O)C(O)=O	6.26 ñ 3.66	?1.14 ñ 0.01	26.9 ñ 2.2	17.2 min
Cy5-ZW2-617 (10)	O=C(N[C@H](CCC(O)=O)C(O)=O)N[C@H](CCCCNC([C@H](CC1=CC=C(C=CC=C2)C2=C1)NC(C(CC3)CC[C@@H]3CNC([C@H](CCN4C=C(C[N+](C)(CCC[S-](=O)(=O)=O)C)N=N4)NC([C@@H](NC(CCCCCN(C5=C(C/6(C)C)C=C(C=C5)S(=O)([O-])=O)C6=C\C=C\C=C\C(C7(C)C)=[N+](C)C(C=C8)=C7C=C8S(=O)([O-])=O)=O)CCN9C=C(C[N+](C)(CCC[S-](=O)(=O)=O)C)N=N9)=O)=O)=O)=O)C(O)=O	4.39 ñ 1.69	?1.27 ñ 0.06	15.3 ñ 2.0	16.3 min
ZW800-617 (13)	O=C(N[C@H](CCC(O)=O)C(O)=O)N[C@H](CCCCNC([C@H](CC1=CC=C(C=CC=C2)C2=C1)NC([C@H](CC3)CC[C@@H]3CNC(CCC(C=C4)=CC=C4OC5=C(/C=C/C6=[N+](CCC[N+](C)(C)C)C(C=CC([S+]([O])([O])=O)=C7)=C7C6(C)C)CCC/C5=C\C=C8C(C)(C)C(C=C([S+]([O])([O])=O)C=C9)=C9N/8CCC[N+](C)(C)C)=O)=O)=O)C(O)=O	4.46 ñ 1.75	?1.92 ñ 0.17	16.3 ñ 4.1	12.8 min
